# Supplementary material for: Luteolin attenuates inflammation and apoptosis in LPS-induced ALI mice by activating the HGF/c-Met pathway
Source: Front Pharmacol. 2025 Jul 29;16:1641486. doi: 10.3389/fphar.2025.1641486 (PMC12339560; doi:10.3389/fphar.2025.1641486)
Supplement: Supplementary file 1 [file Supplementaryfile1.xlsx]

## Sheet: Table S1
Supplementary Table 1 Summary information of GWAS datasets
Trait	Population	Country	GWAS ID	Link to datasets	Diagnostic criteria	Quantitative variables	ncase	ncontrol	Samplesize	PMID
Acute respiratory distress syndrome (ARDS)	FinnGen R12	Finland	J10_ARDS	https://finngen.gitbook.io/documentation/data-download	Clinical end points were constructed from the register codes using the Finnish version of the International Classification of Diseases, 10th revision (ICD-10) diagnosis codes and harmonizing those with definitions from ICD-8 and ICD-9.	/	431	493301	493732	36653562
Hepatocyte growth factor (HGF)	Mixed European	11 cohorts, such as Sweden, Estonian, and other European population	GCST90274793	https://www.ebi.ac.uk/gwas/	/	Normalized Protein eXpression (NPX) is Olink’s normalized relative units on a log2 scale. Olink defines the LLOD for quantification of each protein as 3 s.d. above background (determined using blank control samples).	/	/	14734	37563310

## Sheet: Table S2
Supplementary Table 2 Information of TCM formula related to HGF and ALI/ARDS
ID	Author	Year	Formulas	Composition	Model	Therapeutical effects	References
1	Zhang et al.	2023	Xuebijing	Carthamus tinctorius, Paeonia lactiflora, Ligusticum Chuanxiong, Salvia miltiorrhiza, and Angelica sinensis	LPS-induced ALI in mice	Inhibite gasdermin-E-mediated pyroptosis of lung cells.	Zhang C, Chen X, Wei T, et al. Xuebijing alleviates LPS-induced acute lung injury by downregulating pro-inflammatory cytokine production and inhibiting gasdermin-E-mediated pyroptosis of alveolar epithelial cells. Chin J Nat Med. 2023;21(8):576-588.
2	Zhang et al.	2023	Shaoyao Gancao decoction	Herbaceous peony and Glycyrrhzae radix	LPS-induced ALI in rat	ReducE lung tissue injury and inflammatory response, regulate flora structure in ALI rats.	Zhang G, Liu W, Song X, et al. Effects of Shaoyao gancao decoction on intestinal flora in rats with acute lung injury. China Pharmacy. 2023; 34(17):2063-8.
3	Ye et al.	2023	Qing Fei Pai Du decoction	Radix Bupleuri, Pinelliae Rhizoma, Scutellaria baicalensis Georgi, Glycyrrhizae, Radix et Rhizoma, Zingiber officinale, Polyporus, Alismatis Rhizoma, Poria, Cinnamomi ramulus, Ephedrae herba, Atractylodes macrocephala Rhizoma, Armeniacae semen amarum, Belamcanda chinensis, Asarum sieboldii, Aster tataricus, Tussilago farfara, Schisandra chinensis, Ziziphus jujuba, and Gypsum fibrosum	Mice with viral infection	Reduce the intensity of cytokine storm, ameliorate lung injury.	Ye XL, Tian SS, Tang CC, et al. ERRATUM: Cytokine Storm in Acute Viral Respiratory Injury: Role of Qing-Fei-Pai-Du Decoction in Inhibiting the Infiltration of Neutrophils and Macrophages through TAK1/IKK/NF-κB Pathway. Am J Chin Med. 2024;52(6):1887-1889.
4	Wang et al.	2022	Qingyi Decoction	Rhubarb, Radix Bupleuri, Radix Aucklandiae, Paeoniae Radix Alba, Natrii Sulfas, Rhizome Corydalis, Gardenia jasminoides, and Scutellaria baicalensis Georgi	Severe acute pancreatitis-associated acute lung injury	Decrease Firmicutes/Bacteroidetes ratio, increase relative abundance in short-chain fatty acids-producing bacteria, ameliorate acute lung injury.	Wang Z, Liu J, Li F, et al. Mechanisms of Qingyi Decoction in Severe Acute Pancreatitis-Associated Acute Lung Injury via Gut Microbiota: Targeting the Short-Chain Fatty Acids-Mediated AMPK/NF-κB/NLRP3 Pathway. Microbiol Spectr. 2023;11(4):e0366422.
5	Ding et al.	2020	Ge Gen Qin Lian decoction	Pueraria Lobatae Radix, Scutellariae Radix, Coptis chinensis Franch, and Glycyrrhizae Radix	LPS-induced ALI in Balb/c mice	Downregulate the expression of inflammatory cytokines, ameliorate lung injury.	Ding Z, Zhong R, Yang Y, et al. Systems pharmacology reveals the mechanism of activity of Ge-Gen-Qin-Lian decoction against LPS-induced acute lung injury: A novel strategy for exploring active components and effective mechanism of TCM formulae. Pharmacol Res. 2020;156:104759.
6	Feng et al.	2023	Yi Shen Huo Xue decoction	Rhei Radix et Rhizoma, Angelica sinensis Radix, Achyranthes bidentata Radix, Salviae Miltiorrhizae Radix et Rhizoma, Notoginseng Radix et Rhizoma, Carthami Flos, and Astragali Radix	HK-2 cells, rat model with renal fibrosis	Downregulate inflammatory cytokines, upregulate the expression of HGF.	Feng M, Luo F, Wu H, et al. Network Pharmacology Analysis and Machine-Learning Models Confirmed the Ability of YiShen HuoXue Decoction to Alleviate Renal Fibrosis by Inhibiting Pyroptosis. Drug Des Devel Ther. 2023;17:3169-3192.
7	Ono et al.	2000	Sho-saiko-to extract	Bupleuri radix, Pinelliae tuber, Scutellariae radix, Zizyphi fructus, Ginseng radix, Glycyrrhzae radix, Zingiberis rhizome	70% partial hepatectomized rats with dimethylnitrosamine-induced liver injury	Upregulate the levels of HGF levels.	Ono M, Miyamura M, Kyotani S, Saibara T, Ohnishi S, Nishioka Y. Effect of Sho-saiko-to extract on HGF and TGF-beta levels of intraorgans in liver-injured rats after partial hepatectomy. J Pharm Pharmacol. 2000;52(1):111-118.
8	Wu et al.	2015	Salvia miltorrhiza Bunge	Salvia miltorrhiza Bunge	Fibrosis was induced in rats by ethanol	Increase the expression of HGF.	Wu JP, Ho TJ, Tsai CC, et al. Hepatoprotective Effects of Traditional Chinese Medicine on Liver Fibrosis from Ethanol Administration following Partial Hepatectomy. Chin J Physiol. 2015;58(6):393-403.

## Sheet: Table S3
Supplementary Table 3 SNPs used for MR analysis
Exposure	Hepatocyte growth factor (HGF)
SNP	effect_allele.exposure	other_allele.exposure	beta.exposure	se.exposure	eaf.exposure	pval.exposure	R	F
rs5745687	T	C	-0.1943	0.0242	0.0608	9.83e-16	-0.0660052	64.4636
rs59950280	A	G	0.1219	0.0131	0.328	1.34e-20	0.0764415	86.5894

## Sheet: Table S4
Supplementary Table 4 The results of Steiger test and Cochran’s Q test
Exposure	Outcome	Method	No.snp	Stiger test	Stiger test p-value	Cochran’s Q test	Cochran’s Q test p-value
HGF	ARDS	IVW	2	TRUE	7.4e-32	0.315	0.574

## Sheet: Table S5
Supplementary Table 5 Actvie ingredients indentified in four herbs
Glycyrrhizae radix			Salvia miltiorrhiza Bunge			Scutellariae radix			Bupleuri radix
Mol ID	Molecule name		Mol ID	Molecule name		Mol ID	Molecule name		Mol ID	Molecule name
MOL001484	Inermine		MOL001601	1,2,5,6-tetrahydrotanshinone		MOL001689	acacetin		MOL000354	isorhamnetin
MOL001792	DFV		MOL001942	isoimperatorin		MOL000173	wogonin		MOL000422	kaempferol
MOL002311	Glycyrol		MOL002222	sugiol		MOL000228	(2R)-7-hydroxy-5-methoxy-2-phenylchroman-4-one		MOL004598	3,5,6,7-tetramethoxy-2-(3,4,5-trimethoxyphenyl)chromone
MOL000239	Jaranol		MOL002651	Dehydrotanshinone II A		MOL002714	baicalein		MOL004609	Areapillin
MOL002565	Medicarpin		MOL000006	luteolin		MOL002909	5,7,2,5-tetrahydroxy-8,6-dimethoxyflavone		MOL013187	Cubebin
MOL000354	isorhamnetin		MOL007036	5,6-dihydroxy-7-isopropyl-1,1-dimethyl-2,3-dihydrophenanthren-4-one		MOL002910	Carthamidin		MOL004624	Longikaurin A
MOL003656	Lupiwighteone		MOL007041	2-isopropyl-8-methylphenanthrene-3,4-dione		MOL002913	Dihydrobaicalin_qt		MOL000490	petunidin
MOL003896	7-Methoxy-2-methyl isoflavone		MOL007045	3α-hydroxytanshinoneⅡa		MOL002914	Eriodyctiol (flavanone)		MOL000098	quercetin
MOL000392	formononetin		MOL007048	(E)-3-[2-(3,4-dihydroxyphenyl)-7-hydroxy-benzofuran-4-yl]acrylic acid		MOL002915	Salvigenin
MOL000417	Calycosin		MOL007049	4-methylenemiltirone		MOL002917	5,2',6'-Trihydroxy-7,8-dimethoxyflavone
MOL000422	kaempferol		MOL007050	2-(4-hydroxy-3-methoxyphenyl)-5-(3-hydroxypropyl)-7-methoxy-3-benzofurancarboxaldehyde		MOL002925	5,7,2',6'-Tetrahydroxyflavone
MOL004328	naringenin		MOL007058	formyltanshinone		MOL002927	Skullcapflavone II
MOL004808	glyasperin B		MOL007059	3-beta-Hydroxymethyllenetanshiquinone		MOL002928	oroxylin a
MOL004810	glyasperin F		MOL007061	Methylenetanshinquinone		MOL002932	Panicolin
MOL004811	Glyasperin C		MOL007063	przewalskin a		MOL002933	5,7,4'-Trihydroxy-8-methoxyflavone
MOL004814	Isotrifoliol		MOL007064	przewalskin b		MOL002934	NEOBAICALEIN
MOL004815	(E)-1-(2,4-dihydroxyphenyl)-3-(2,2-dimethylchromen-6-yl)prop-2-en-1-one		MOL007068	Przewaquinone B		MOL002937	DIHYDROOROXYLIN
MOL004820	kanzonols W		MOL007069	przewaquinone c		MOL000525	Norwogonin
MOL004824	(2S)-6-(2,4-dihydroxyphenyl)-2-(2-hydroxypropan-2-yl)-4-methoxy-2,3-dihydrofuro[3,2-g]chromen-7-one		MOL007070	(6S,7R)-6,7-dihydroxy-1,6-dimethyl-8,9-dihydro-7H-naphtho[8,7-g]benzofuran-10,11-dione		MOL000552	5,2'-Dihydroxy-6,7,8-trimethoxyflavone
MOL004827	Semilicoisoflavone B		MOL007071	przewaquinone f		MOL000073	ent-Epicatechin
MOL004828	Glepidotin A		MOL007077	sclareol		MOL001458	coptisine
MOL004829	Glepidotin B		MOL007079	tanshinaldehyde		MOL002897	epiberberine
MOL004833	Phaseolinisoflavan		MOL007081	Danshenol B		MOL008206	Moslosooflavone
MOL004835	Glypallichalcone		MOL007082	Danshenol A		MOL012245	5,7,4'-trihydroxy-6-methoxyflavanone
MOL004838	8-(6-hydroxy-2-benzofuranyl)-2,2-dimethyl-5-chromenol		MOL007085	Salvilenone		MOL012246	5,7,4'-trihydroxy-8-methoxyflavanone
MOL004841	Licochalcone B		MOL007088	cryptotanshinone		MOL012266	rivularin
MOL004848	licochalcone G		MOL007093	dan-shexinkum d
MOL004849	3-(2,4-dihydroxyphenyl)-8-(1,1-dimethylprop-2-enyl)-7-hydroxy-5-methoxy-coumarin		MOL007094	danshenspiroketallactone
MOL004855	Licoricone		MOL007098	deoxyneocryptotanshinone
MOL004856	Gancaonin A		MOL007100	dihydrotanshinlactone
MOL004857	Gancaonin B		MOL007101	dihydrotanshinoneⅠ
MOL004863	3-(3,4-dihydroxyphenyl)-5,7-dihydroxy-8-(3-methylbut-2-enyl)chromone		MOL007105	epidanshenspiroketallactone
MOL004864	5,7-dihydroxy-3-(4-methoxyphenyl)-8-(3-methylbut-2-enyl)chromone		MOL007108	isocryptotanshi-none
MOL004866	2-(3,4-dihydroxyphenyl)-5,7-dihydroxy-6-(3-methylbut-2-enyl)chromone		MOL007111	Isotanshinone II
MOL004879	Glycyrin		MOL007119	miltionone Ⅰ
MOL004882	Licocoumarone		MOL007120	miltionone Ⅱ
MOL004883	Licoisoflavone		MOL007121	miltipolone
MOL004884	Licoisoflavone B		MOL007122	Miltirone
MOL004885	licoisoflavanone		MOL007124	neocryptotanshinone ii
MOL004891	shinpterocarpin		MOL007125	neocryptotanshinone
MOL004898	(E)-3-[3,4-dihydroxy-5-(3-methylbut-2-enyl)phenyl]-1-(2,4-dihydroxyphenyl)prop-2-en-1-one		MOL007127	1-methyl-8,9-dihydro-7H-naphtho[5,6-g]benzofuran-6,10,11-trione
MOL004904	licopyranocoumarin		MOL007130	prolithospermic acid
MOL004907	Glyzaglabrin		MOL007141	salvianolic acid g
MOL004908	Glabridin		MOL007143	salvilenone Ⅰ
MOL004910	Glabranin		MOL007145	salviolone
MOL004911	Glabrene		MOL007150	(6S)-6-hydroxy-1-methyl-6-methylol-8,9-dihydro-7H-naphtho[8,7-g]benzofuran-10,11-quinone
MOL004912	Glabrone		MOL007151	Tanshindiol B
MOL004913	1,3-dihydroxy-9-methoxy-6-benzofurano[3,2-c]chromenone		MOL007152	Przewaquinone E
MOL004914	1,3-dihydroxy-8,9-dimethoxy-6-benzofurano[3,2-c]chromenone		MOL007154	tanshinone iia
MOL004915	Eurycarpin A		MOL007155	(6S)-6-(hydroxymethyl)-1,6-dimethyl-8,9-dihydro-7H-naphtho[8,7-g]benzofuran-10,11-dione
MOL004924	(-)-Medicocarpin		MOL007156	tanshinone Ⅵ
MOL004935	Sigmoidin-B
MOL004941	(2R)-7-hydroxy-2-(4-hydroxyphenyl)chroman-4-one
MOL004945	(2S)-7-hydroxy-2-(4-hydroxyphenyl)-8-(3-methylbut-2-enyl)chroman-4-one
MOL004948	Isoglycyrol
MOL004949	Isolicoflavonol
MOL004957	HMO
MOL004959	1-Methoxyphaseollidin
MOL004961	Quercetin der.
MOL004966	3'-Hydroxy-4'-O-Methylglabridin
MOL000497	licochalcone a
MOL004974	3'-Methoxyglabridin
MOL004978	2-[(3R)-8,8-dimethyl-3,4-dihydro-2H-pyrano[6,5-f]chromen-3-yl]-5-methoxyphenol
MOL004980	Inflacoumarin A
MOL004989	6-prenylated eriodictyol
MOL004990	7,2',4'-trihydroxy－5-methoxy-3－arylcoumarin
MOL004991	7-Acetoxy-2-methylisoflavone
MOL004993	8-prenylated eriodictyol
MOL000500	Vestitol
MOL005000	Gancaonin G
MOL005001	Gancaonin H
MOL005003	Licoagrocarpin
MOL005007	Glyasperins M
MOL005008	Glycyrrhiza flavonol A
MOL005012	Licoagroisoflavone
MOL005016	Odoratin
MOL005017	Phaseol
MOL005018	Xambioona
MOL005020	dehydroglyasperins C
MOL000098	quercetin

## Sheet: Table S6
Supplementary Table 6 Targets and genes related to four herbs and ALI/ARDS
Glycyrrhizae radix		Salvia miltiorrhiza Bunge		Scutellariae radix		Bupleuri radix		ALI/ARDS
PTGS1		PTGS1		NOS2		NOS2		CERNA3
CHRM3		DRD1		PTGS1		PTGS1		MMP2
CHRM1		CHRM3		AR		F2		ABCA3
SCN5A		CHRM1		BCL2		ESR1		ERCC5
PTGS2		SCN5A		PTGS2		AR		MEFV
HTR3		CHRM5		PDE3A		PPARG		XDH
RXRA		PTGS2		ADRB2		PTGS2		EDN1
ADRA1B		HTR3		DPP4		NOS3		TKT
ADRB2		CA2		FASN		F7		ABCB7
ADRA1D		CHRM4		HSP90AA1		ACHE		HSPB1
OPRM1		RXRA		CDK2		PTPN		INPP5E
HSP90AA1		OPRD1		PIK3CG		AKR1B1		CXCR4
PIK3CG		PDE3A		TP53		ESR2		NCF4
PRKACA		HTR2A		CHEK1		GABRA1		MPL
IGHG1		ADRA1A		PRKACA		DPP4		RMRP
PRSS1		CHRM2		PRSS1		PYGM		H3-3A
CALM1		ADRA1B		NCOA2		PPARD		IGF1
ESR1		SLC6A3		NCOA1		MAPK14		GAS5
SLC6A4		ADRB2		CALM1		GSK3B		GP1BA
DPEP1		ADRA1D		BAX		HSP90AA1		NTRK1
MAOB		TOP2A		CASP3		CDK2		CYCS
PKIA		SLC6A4		CASP8		PIK3CG		EP300
NOS2		OPRM1		CDKN1A		MAOB		GPSM2
F2		GABRA1		CYP19A1		XDH		NOS2
PPARG		HSP90AA1		RELA		CHEK1		DTNBP1
KDR		CHRNA7		TNFSF6		PRKACA		PARN
MAPK14		IGHG1		ESR1		PRSS1		SOD2
GSK3B		NCOA2		SCN5A		PIM1		MIR15A
CHEK1		NCOA1		PPARG		CCNA2		FGFR1
PIM1		ACHE		KDR		GRIA2		MET
CCNA2		DRD2		RXRA		NCOA2		UGT1A1
AR		F2		TNF		NCOA1		IIAE3
ESR2		ESR1		GABRA1		CALM1		CHD1
DPP4		AR		IL6		NCF1		LEP
CDK2		PPARG		MMP1		OLR1		CSF3R
NCOA2		DPP4		MAPK14		RELA		ITGA3
DRD1		INSR		TFAP1		INSR		BRCA1
CHRM5		MMP2		CCL2		CHRM1		CYP2D6
CHRM4		TNF		GSK3B		BCL2		CYP2C19
OPRD1		EGFR		PTGER3		ALOX5		SMO
PDE3A		MET		AHSA1		GABRA2		MIR331
HTR2A		IL6		BBC3		SLC6A2		ELANE
ADRA1A		MMP1		CASP9		PGR		TEK
CHRM2		MAPK1		EIF6		CHRM2		COL1A1
SLC6A3		IFNG		FN1		ADRA1B		SMC3
MAPK10		TFAP1		CCND1		AKR1C3		FOXP3
CHRNA7		PIK3CG		MCL1		TNF		SELL
NOS3		XDH		CXCL8		TOP2A		GNAS
F7		CDK4		PRKCD		MMP1		MTRR
ACHE		TP53		AKT1		TFAP1		NPC2
PTPN		APP		TEP1		SELE		MIR151A
AKR1B1		PRKACA		DRD1		CDC2		MRD42
GABRA1		TOP1		CHRM3		VCAM1		MAOA
PYGM		HMOX1		CHRM1		CYP3A4		GATA6
PPARD		RBL1		ADRA1A		MAPK8		APOE
XDH		PRSS1		ADRA1B		HMOX1		MSH6
GRIA2		CASP7		SLC6A3		GSTM1		ALDH2
NCOA1		IL2		SLC6A4		AHR		C3
NCF1		ADCY2		MAOB		GSTM2		FASL
OLR1		BIRC4		CHRNA7		PPP3CA		HSPD1
RELA		BIRC5		PKIA		PSMD3		PRDM16
F10		BCL2L1		MPO		AHSA1		MIR128-2
TOP2A		CASP3		CDC2		SLPI		USP7
ADRB1		CASP9		AHR		BAX		NFKB2
LTA4H		CD40LG		EGLN1		CASP3		BCL2
TFAP1		CDKN1A		CYCS		CYP1A1		PIK3CB
MTND6		MDM2		APOD		CYP1B1		COL18A1
ATP5F1D		CCND1		FABP5		HAS2		NPM1
HSD3B1		CCNB1		FOSL1		IKBKB		FUS
HSD3B2		MCL1		FOSL2		ICAM1		TF
IL4		ICAM1		CCNB1		NR1I2		DNMT3B
SIRT1		IL10		HIF1A		NR1I3		ASS1
INSR		IL4		IGF2		PRXC1A		ALAD
BCL2		NUF2		MMP9		AKT1		TERC
ALOX5		MMP9		NOX5		STAT1		NIPBL
GABRA2		NFKBIA		NFATC1		SLC2A4		POLG
SLC6A2		PCNA		FOS		DIO1		RAG1
PGR		PTGES		TDRD7		F10		GHRL
AKR1C3		AKT1		ALOX12		SCN5A		SRP72
TNF		ERBB2		F2		IGHG1		ATR
MMP1		SLC2A4		F10		ADRB2		GNA11
SELE		RELA		PTPN		GABRA3		IRF3
CDC2		TYR		TOP2A		GABRA6		RYR1
VCAM1		CALM1		PYGM		KCNH2		AIR
CYP3A4		NOS3		KCNMA1		ODC1		IKZF3
MAPK8		CDK2		NOS3		RXRA		KDM6A
HMOX1		PIM1		F7		ACACA		FGFR3
GSTM1		CCNA2		ACHE		MMP2		IL5
AHR		PTPN		IGHG1		EGFR		AGT
GSTM2		ADRA2A		ESR2		MGAM		GLIS2
PPP3CA		ADRA2C		KCNH2		PLAU		IL6R
PSMD3		NOS2		CACNA2D1		IL6		CST3
AHSA1		ESR2		CDK7		MAPK1		CIITA
SLPI		MAPK14		CYP2C9		PON1		PKHD1
BAX		GSK3B		PPARD		CTSD		HPS4
CASP3		NR3C2		DPEP1		IFNG		CRP
CYP1A1		NR3C1		PDE10A		CCL2		FANCC
CYP1B1		PGR		CA2		IL1B		GLA
HAS2		KCNH2				MPO		RARB
IKBKB		F10				PLAT		NEU1
ICAM1		KCNMA1				GJC1		GSTP1
NR1I2		EDN1				MMP3		TCF4
NR1I3		STAT3				THBD		MED12
PRXC1A		CHEK1				F3		STAT5A
AKT1		CHRNA2				NQO1		MIR122
STAT1		DPEP1				PTGER3		AP3B1
SLC2A4		DRD5				SOD1		MIR182
DIO1		HTR1A				TP53		GFI1
ABAT		GABRA2				TOP1		GATA1
LDLR		GABRA5				GYRB		PBX1
GOT1		SLC6A2				COL3A1		FN1
GSR		GABRA3				RBL1		MTR
ABCC1		HTR2C				HSPA5		SMAD5-AS1
MAPK1		ADRA2B				ACPP		DHFR
FASN		HTR1B				IL2		ACO2
MAPK3		GABRA6				ABCG2		NFE2L2
SOD1		GABRG3				BIRC5		HP
HMGCR		GABRE				BCL2L1		SCN1A
SOAT1		BCL2				CASP8		BTK
AKR1C1		CALCR				CASP9		ATP7B
ADIPOQ		EDNRA				CAV1		NPPA
APOB		FASN				CD40LG		RTEL1
BAD		ITGB3				CLDN4		ASXL2
CYP19A1		CYP3A4				CRP		BRD4
CES1		ECE1				CXCL10		NDUFA13
MTTP		AHSA1				CXCL11		PLA2G6
PPARA		CYP1A1				CXCL2		SOX9
PLB1		MYC				CDKN1A		MIR424
SOAT2		NR1I2				CDKN2A		PDGFRB
SREBF		NPM1				DCAF5		TNF
UGT1A1		PARP4				DUOX2		FANCA
KCNH2		FOS				ELK1		IKBKG
CA2						EIF6		NSD1
KCNMA1						CCND1		EGF
CDK4						CCNB1		ANKRD26
RBL1						HSF1		IL1A
EIF6						HSPB1		ERCC1
FOSL2						HK2		CREBBP
CCND1						NKX3A		LDLR
STAT3						HIF1A		TAFAZZIN
ODC1						CHUK		KLF2
ACACA						IGFBP3		ABCC2
MMP2						IGF2		HPS1
EGFR						IRF1		NOP10
MGAM						IL10		SELP
PLAU						IL1A		LRRC56
IL6						CXCL8		KIT
PON1						MMP9		SHH
CTSD						MYC		THPO
IFNG						NFKBIA		UCA1
CCL2						NFE2L2		MIR210
IL1B						SPP1		PPOX
MPO						PPARA		JAK2
PLAT						SERPINE1		TNFRSF1A
GJC1						PARP1		CD8A
MMP3						PCOLCE		TBRS
THBD						RUNX1T1		TNNT2
F3						PRKCA		LINC02605
NQO1						PRKCB		DGCR5
PTGER3						FOS		PHGDH
TP53						NPEPPS		SFTPD
TOP1						RAF1		F2
GYRB						RASSF1		XIAP
COL3A1						RASA1		WNT5A
HSPA5						ERBB2		PTGS2
ACPP						ERBB3		B2M
IL2						RUNX2		NF1
ABCG2						CHEK2		MIRLET7E
BIRC5						E2F1		NCF1
BCL2L1						E2F2		CTNNB1
CASP8						TGFB1		CBS
CASP9						PTEN		MIR221
CAV1								HNRNPK
CD40LG								DNMT3A
CLDN4								IL18
CRP								RUNX1T1
CXCL10								CCND1
CXCL11								NOTCH2
CXCL2								PRKDC
CDKN1A								BMP2
CDKN2A								ESR1
DCAF5								SST
DUOX2								PRF1
ELK1								CDK4
CCNB1								ACE2
HSF1								HRAS
HSPB1								JAGN1
HK2								ITGB2
NKX3A								SF3B2
HIF1A								CDKN2B
CHUK								BCL6
IGFBP3								DHCR7
IGF2								VEGFA
IRF1								PIK3CD
IL10								SETBP1
IL1A								TGFB1
CXCL8								MME
MMP9								MYC
MYC								WWOX
NFKBIA								TIMP1
NFE2L2								RPS24
SPP1								NKX2-1
SERPINE1								LAMA3
PARP1								IL13
PCOLCE								MIR21
RUNX1T1								TNFAIP3
PRKCA								FOXO1
PRKCB								GPT
FOS								MMP1
NPEPPS								STAT1
RAF1								SLC2A1
RASSF1								EPCAM
RASA1								GCDH
ERBB2								SFTPA1
ERBB3								HMBS
RUNX2								MIR335
CHEK2								PTPRC
E2F1								CD14
E2F2								HMGCR
TGFB1								INSL6
PTEN								EIF2AK2
								CCL11
								COL4A2
								HMOX1
								FCGR2A
								PRKN
								MIR195
								INS
								FLT1
								HOTAIR
								SMAD2
								ADA2
								KMT2D
								GATA3
								BRCA2
								FMR1
								FLCN
								ERCC4
								MIR34A
								HDAC4
								MIR222
								IIAE4
								SCGB1A1
								NTRK2
								GSTM1
								CRH
								IL10
								MAPK1
								RPS10
								TSC1
								EFL1
								FTO
								SAMHD1
								NAGLU
								PLAT
								MDM2
								AKT2
								EGFR
								IKBKB
								SFTA3
								TYK2
								MYLK
								SOD1
								MIR130A
								BCR
								CTLA4
								MIRLET7B
								RPL15
								CREB1
								ERBB2
								FANCM
								TLR7
								IL4
								SMARCA4
								STAT5B
								XIST
								PRPF8
								TBL1XR1
								G6PD
								SRP54
								MIR199B
								STAR
								TAL1
								ABL1
								AFDN
								FCGR3B
								DNAJC21
								CYBB
								MYCN
								GUSB
								DNM2
								CHEK2
								SUZ12
								TERT
								SOCS1
								MIR155
								RB1
								ADAR
								SAA1
								HBB
								FBXW7
								SRC
								CASR
								RUNX2
								IL1RN
								FGF10
								MECOM
								MIR22
								MDS
								SBDS
								CXCL10
								FECH
								PLG
								SLC7A7
								SLC35C1
								COL4A1
								TNFSF6
								DNAH8
								GLI2
								CCL5
								TP53
								SFTPC
								RPL35A
								MIR140
								STK11
								LOX
								PDCD1
								CDKN1A
								NUP358
								LPL
								DGKE
								CAT
								EIF2B1
								CPOX
								HESJAS
								RASA1
								LYZ
								F5
								CPS1
								GATA2
								GPC3
								PIK3R1
								PDGFRA
								MIR181C
								DMD
								MIR150
								OTC
								RPL11
								ASXL1
								IFIH1
								ANE1
								HADHA
								IDH1
								SOD2-OT1
								NFKB1
								SCL
								SIRT1
								MIR27B
								IL1B
								HAX1
								REN
								WRAP53
								GNB1
								WIPF1
								PDCD1LG2
								IL12B
								POMC
								ALAS2
								NFKBIA
								DEK
								ALB
								LMO1
								DNTT
								NOD2
								MLH1
								HLA-C
								LPIN1
								APC
								TLR2
								CRLF2
								BCL10
								GLB1
								TSHR
								TCN2
								GBA1
								NALT1
								BRAF
								TWIST1
								EPO
								PAX5
								AKT3
								IL1R1
								ERCC6L2
								SLC17A5
								HGF
								TYMP
								MIR29A
								ARID1A
								VPS45
								PPM1D
								SOX2
								SDHA
								CYP1B1
								COMT
								ROS1
								SLC6A3
								FANCG
								PGR-AS1
								AVP
								FANCD2
								HMGB1
								APT1LG1
								LBR
								PGK1
								MYB
								XRCC2
								ERBB4
								NBAS
								IL12RB1
								ATRX
								NBN
								AIFM1
								CYBA
								SOS1
								MIR146A
								TGFB2
								LAMA2
								PTEN
								AFF1
								MALT1
								SETD2
								TICAM1
								MIR451A
								DCK
								SLC6A4
								CD4
								DSP
								NUP214
								TUG1
								IRF1
								PTK2B
								SDHB
								MBL2
								NGF
								SH2D1A
								MUSK
								ALOX5
								NLRP3
								GJA1
								MECP2
								MIR7-3HG
								MIR30A
								BDNF-AS
								TBK1
								STAG2
								SQSTM1
								SARS2
								RAC2
								LARS1
								CD55
								HPS6
								MTHFR
								PTPN11
								SMAD3
								CARD11
								MIR204
								DICER1
								NPPB
								IKZF1
								ALK
								CASP10
								DOCK8
								EZH2
								FAS
								BDNF
								CDKN1B
								MIR223
								SMARCB1
								COPA
								MUC1
								MIR27A
								CD36
								LBP
								FANCL
								NCF2
								IDH2
								AICDA
								MIR320A
								TRAF3
								MIRLET7C
								TNNI3
								CD40
								CASP8
								APOB
								CFH
								TSC2
								MIR23A
								FOLR1
								KRAS
								ZRSR2
								SPTAN1
								C4A
								PPARG
								JAG1
								NEAT1
								RHOA
								SMC1A
								TP73
								SERPINA1
								COL4A3
								RET
								MAPT
								RUNX1
								HLA-DQB1
								NRAS
								CXCL8
								HDAC9
								SELE
								ABCB1
								MAGT1
								THBD
								NR3C1
								PIK3C2A
								IL17A
								YY1
								RRAS2
								MTOR
								KDM1A
								WT1
								KCNQ1OT1
								CBLB
								NHP2
								CDK6
								SLC25A13
								SMPD1
								LCK
								RAF1
								GSN
								BLM
								DRD2
								UNC13D
								MAP2K2
								MPO
								ZBTB16
								ELN
								CALR
								HPS3
								FGFR2
								SAMD9L
								CSF3
								PCNA
								MMACHC
								PRKAR1A
								HLA-A
								CD27
								CHAT
								STAT3
								RPS26
								MYH11
								IFNGR2
								ARG1
								RAD51C
								MYO5A
								H19
								TGFBR1
								CDC42
								VWF
								SEPTIN9
								WAS
								ATM
								LIG4
								BMP4
								AGTR1
								TCL5
								CD46
								MIR128-1
								ADRB2
								U2AF1
								SMAD4
								CTSD
								NHEJ1
								DKC1
								IL3
								GLI3
								PTCH1
								ERCC3
								TFRC
								TINF2
								AK2
								KAT6A
								BCOR
								NTRK3
								MLLT3
								FBN1
								DYNC2H1
								FANCF
								CTCF
								CCL2
								MIR125A
								ADA
								CCND3
								EIF2AK3
								TMPRSS2
								IL6
								TLR3
								TFG
								ANGPT1
								CPT2
								HMGA2
								MIR15B
								EPOR
								ISG15
								CASP3
								ANGPT2
								PARP1
								VDR
								ACE
								IRF4
								ITGAM
								CD34
								SLC37A4
								ENG
								FASLG
								COL3A1
								MIR126
								RPL26
								KDR
								HNF1A
								NUP98
								STXBP2
								RARA
								MYD88
								PML
								CBFB
								UROD
								TBX4
								IL2RA
								CD59
								PLCG2
								TTR
								ITGA2B
								MLLT1
								TG
								TGFB3
								RBP4
								IGF2
								PHF6
								DNMT1
								BRIP1
								CFI
								SLX4
								PALB2
								RNASE3
								PIK3CG
								BCORL1
								PIGA
								FGF7
								STIL
								MB
								CBL
								RPL5
								AXIN2
								MIR23B
								CD79A
								PIK3CA
								FLT3
								FADD
								IL2
								ERBB3
								SYK
								FGA
								CDH1
								IFNG
								XPO1
								FIP1L1
								GNAQ
								MIR142
								FGF2
								TET2
								PRTN3
								IGF1R
								SF3B1
								ICAM1
								CAV1
								HPRT1
								CD19
								FANCI
								MAPK3
								MRTFA
								FOXF1
								IL6ST
								MIR34C
								MMUT
								USB1
								SFTPB
								HNF4A
								SH2B3
								TCIRG1
								HIF1A
								RPS19
								NOS3
								CFTR
								BAP1
								HOXA9
								MSH2
								KMT2A
								ZEB2
								CEBPA
								BUB1B
								MIR16-1
								SLC46A1
								MLLT10
								ERCC6
								CDKN1C
								MTPA
								GFAP
								ACTB
								IL7R
								TLR4
								SRSF2
								ADAMTS13
								TCF3
								SERPINE1
								HFE
								MIR324
								ALPS1B
								MIR17
								VCAM1
								STAT2
								SFTPA2
								IFNGR1
								INSR
								TGFBR2
								TTN
								IFNA1
								HLA-DRB1
								MEG3
								RAD51
								MIR146B
								HLA-B
								RPS7
								JAK3
								JAK1
								RBM8A
								CCND2
								AKT1
								FOXP1
								CCR5
								MIR130B
								UNC93B1
								RAB27A
								CSF2RA
								CUX1
								MIR342
								MALAT1
								RAD21
								MIF
								MAP2K1
								IRF8
								TMX2-CTNND1
								HPS5
								SOX11
								ITGB3
								SMARCA2
								LINC01672
								SAMD9
								KITLG
								LCN2
								DDR2
								ACTA2
								FANCE
								SERPINC1
								F3
								LMNA
								APOA1
								LTA
								IFNB1
								PVT1
								CDKN2A
								ETV6
								RAG2
								RECQL4
								DPAGT1
								CCL3
								RANBP2
								CSF1R
								JUN
								NOTCH3
								NF2
								DDX41
								PGM3
								AR
								DDX3X
								HSPG2
								FLNA
								NOTCH1
								CD274
								BAX
								CP
								G6PC3
								NPC1
								CD40LG
								CTC1
								CYP3A4
								IL7
								FANCB
								TP63
								APP
								GATA4
								VHL
								ERCC2
								TRMU
								VPS13B
								CSF2
								PMS2
								BIRC3
								MMP9
								CTSC
								ADIPOQ

## Sheet: Table S7
Supplementary Table 7 Shared genes of four herbs with ALI/ARDS
Glycyrrhizae radix		Salvia miltiorrhiza Bunge		Scutellariae radix		Bupleuri radix
HMGCR		MMP2		KDR		MMP2
MMP2		XDH		CYCS		XDH
XDH		EDN1		NOS2		HSPB1
HSPB1		HMOX1		SLC6A4		COL3A1
COL3A1		NOS2		IGF2		PTEN
KDR		SLC6A4		PIK3CG		HMOX1
PTEN		MET		BCL2		NOS2
HMOX1		IL10		CASP8		IRF1
NOS2		MAPK1		PPARG		ALOX5
SLC6A4		PIK3CG		HIF1A		GSTM1
IRF1		MDM2		NOS3		IL10
UGT1A1		EGFR		CXCL8		MAPK1
ALOX5		IL2		FN1		IGF2
GSTM1		ERBB2		TNFSF6		PIK3CG
IL10		IFNG		TP53		PLAT
MAPK1		IL4		TNF		EGFR
IGF2		BCL2		CDKN1A		IKBKB
PLAT		NPM1		MPO		SOD1
PIK3CG		ICAM1		AKT1		IL2
EGFR		PPARG		F2		ERBB3
IKBKB		NOS3		PTGS2		ERBB2
SOD1		NR3C1		CCND1		IFNG
IL2		TP53		ESR1		BCL2
ERBB3		TNF		ADRB2		ICAM1
ERBB2		INSR		AR		CAV1
IFNG		CDKN1A		BAX		CASP8
IL4		DRD2		CCL2		PPARG
BCL2		PCNA		MMP1		CHEK2
ICAM1		AKT1		IL6		CRP
CAV1		STAT3		SLC6A3		HIF1A
MAPK3		F2		CASP3		NOS3
APOB		PTGS2		MMP9		CXCL8
CASP8		ITGB3				SELE
PPARG		CCND1				RUNX2
CHEK2		ESR1				NFE2L2
CRP		CDK4				THBD
HIF1A		NFKBIA				CXCL10
NOS3		ADRB2				SERPINE1
CXCL8		MYC				VCAM1
SELE		AR				TP53
RUNX2		CD40LG				TNF
NFE2L2		MMP1				INSR
THBD		CYP3A4				RAF1
CXCL10		IL6				IL1A
SERPINE1		APP				CDKN1A
VCAM1		SLC6A3				MPO
TP53		CASP3				RASA1
TNF		MMP9				AKT1
INSR						F2
RAF1						PTGS2
IL1A						NCF1
LDLR						IL1B
CDKN1A						CCND1
MPO						RUNX1T1
RASA1						ESR1
AKT1						NFKBIA
STAT3						F3
F2						ADRB2
PTGS2						CTSD
NCF1						CDKN2A
SIRT1						TGFB1
IL1B						MYC
CCND1						AR
RUNX1T1						BAX
ESR1						CCL2
CDK4						CD40LG
NFKBIA						MMP1
F3						STAT1
ADRB2						CYP3A4
CTSD						IL6
CDKN2A						CYP1B1
TGFB1						CASP3
MYC						MMP9
AR						PARP1
BAX
CCL2
CD40LG
MMP1
STAT1
CYP3A4
IL6
CYP1B1
SLC6A3
CASP3
MMP9
PARP1
ADIPOQ

## Sheet: Table S8
Supplementary Table 8 Annotations of abbreviation for active ingredients in Figure 3C
ID	Mol ID	Active ingredients
DS1	MOL001601	1,2,5,6-tetrahydrotanshinone
DS2	MOL001942	isoimperatorin
DS3	MOL002222	sugiol
DS4	MOL002651	Dehydrotanshinone II A
DS5	MOL000006	luteolin
DS6	MOL007036	5,6-dihydroxy-7-isopropyl-1,1-dimethyl-2,3-dihydrophenanthren-4-one
DS7	MOL007041	2-isopropyl-8-methylphenanthrene-3,4-dione
DS8	MOL007045	3α-hydroxytanshinoneⅡa
DS9	MOL007048	(E)-3-[2-(3,4-dihydroxyphenyl)-7-hydroxy-benzofuran-4-yl]acrylic acid
DS10	MOL007049	4-methylenemiltirone
DS11	MOL007050	2-(4-hydroxy-3-methoxyphenyl)-5-(3-hydroxypropyl)-7-methoxy-3-benzofurancarboxaldehyde
DS12	MOL007058	formyltanshinone
DS13	MOL007059	3-beta-Hydroxymethyllenetanshiquinone
DS14	MOL007061	Methylenetanshinquinone
DS15	MOL007063	przewalskin a
DS16	MOL007064	przewalskin b
DS17	MOL007068	Przewaquinone B
DS18	MOL007069	przewaquinone c
DS19	MOL007070	(6S,7R)-6,7-dihydroxy-1,6-dimethyl-8,9-dihydro-7H-naphtho[8,7-g]benzofuran-10,11-dione
DS20	MOL007071	przewaquinone f
DS21	MOL007077	sclareol
DS22	MOL007079	tanshinaldehyde
DS23	MOL007081	Danshenol B
DS24	MOL007082	Danshenol A
DS25	MOL007085	Salvilenone
DS26	MOL007088	cryptotanshinone
DS27	MOL007093	dan-shexinkum d
DS28	MOL007094	danshenspiroketallactone
DS29	MOL007098	deoxyneocryptotanshinone
DS30	MOL007100	dihydrotanshinlactone
DS31	MOL007101	dihydrotanshinoneⅠ
DS32	MOL007105	epidanshenspiroketallactone
DS33	MOL007108	isocryptotanshi-none
DS34	MOL007111	Isotanshinone II
DS35	MOL007119	miltionone Ⅰ
DS36	MOL007120	miltionone Ⅱ
DS37	MOL007121	miltipolone
DS38	MOL007122	Miltirone
DS39	MOL007124	neocryptotanshinone ii
DS40	MOL007125	neocryptotanshinone
DS41	MOL007127	1-methyl-8,9-dihydro-7H-naphtho[5,6-g]benzofuran-6,10,11-trione
DS42	MOL007130	prolithospermic acid
DS43	MOL007141	salvianolic acid g
DS44	MOL007143	salvilenone Ⅰ
DS45	MOL007145	salviolone
DS46	MOL007150	(6S)-6-hydroxy-1-methyl-6-methylol-8,9-dihydro-7H-naphtho[8,7-g]benzofuran-10,11-quinone
DS47	MOL007151	Tanshindiol B
DS48	MOL007152	Przewaquinone E
DS49	MOL007154	tanshinone iia
DS50	MOL007155	(6S)-6-(hydroxymethyl)-1,6-dimethyl-8,9-dihydro-7H-naphtho[8,7-g]benzofuran-10,11-dione
DS51	MOL007156	tanshinone Ⅵ

## Sheet: Table S9
Supplementary Table 9 Information of luteolin
Active ingredient	Luteolin
Molecular function	C15H10O6
Mol ID	MOL000006
MW	286.24 g/mol
Oral bioavailability (%)	36.16
Drug-likeness	0.24
2D structure
Pharmacokinetics	GI absorption	High
	BBB permeant	No
Druglikeness	Lipinski	Yes; 0 violation
	Ghose	Yes
	Veber	Yes
	Egan	Yes
	Muegge	Yes
	Bioavailability Score	0.55

## Sheet: Table S10
Supplementary Table 10 Original WB images (Marker was purchased from Yamay Bio (Cat: GP111 and GP113): https://www.epizyme.cn/Products/Details/PG11X)																					https://files.epizyme.cn:5005/uploads/2022/01/191133518838.pdf
	Figure 5E									Figure 6A					Figure 7H
